# Supplementary material for: Development of a Colorimetric Loop-Mediated Isothermal Amplification Assay for the Detection of Trypanosoma cruzi in Low-Resource Settings
Source: Diagnostics (Basel). 2024 Jun 5;14(11):1193. doi: 10.3390/diagnostics14111193 (PMC11172009; doi:10.3390/diagnostics14111193)
Supplement: Supplementary file 1 [file diagnostics-14-01193-s001.zip]

Archive with 1 entries (1 files):
- diagnostics-2965449-supplementary.pdf
